# Supplementary material for: Modeling the Future of a Wild Edible Fern Under Climate Change: Distribution and Cultivation Zones of Pteridium aquilinum var. latiusculum in the Dadu–Min River Region
Source: Plants (Basel). 2025 Jul 9;14(14):2123. doi: 10.3390/plants14142123 (PMC12299327; doi:10.3390/plants14142123)
Supplement: Supplementary file 1 [file plants-14-02123-s001.zip]

Archive with 1 entries (1 files):
- plants-3709024-supplementary.pdf
